# Supplementary material for: ABA-CsABI5-CsCalS11 module upregulates Callose deposition of citrus infected with Candidatus Liberibacter asiaticus
Source: Hortic Res. 2023 Dec 23;11(2):uhad276. doi: 10.1093/hr/uhad276 (PMC10857934; doi:10.1093/hr/uhad276)
Supplement: Web_Material_uhad276 [file web_material_uhad276.zip]

Archive with 4 entries (4 files):
- Data in Figures.xlsx
- Supplemental Fig 1.tif
- Supplemental Fig 2.tif
- Supplemental Table-20230901.xlsx
