# Supplementary material for: ABA-CsABI5-CsCalS11 module upregulates Callose deposition of citrus infected with Candidatus Liberibacter asiaticus
Source: Hortic Res. 2023 Dec 23;11(2):uhad276. doi: 10.1093/hr/uhad276 (PMC10857934; doi:10.1093/hr/uhad276)
Supplement: Web_Material_uhad276 [file web_material_uhad276.zip › Data in Figures.xlsx]

## Sheet: Data in Figure 1D
Relative expression (CsCalS/ million actin) in Citrus sinensis
	Healthy				HLB
CsCalS1	17721.8	10052.3	11071.5		15141.7	12756.1	16831.8
CsCalS2	27368.6	24080.3	18194.8		31170.7	26917.1	33952.6
CsCalS3	50918.5	69124.1	48979.9		119631	123507	290780
CsCalS4	35280.1	23986	19059.7		39728.9	41016.1	77213.7
CsCalS5	37943.6	52356.1	34315.4		89767.3	106776	116683
CsCalS6	9492.48	14466.2	19654.5		17506.1	23316.6	30649.3
CsCalS7	166547	201544	179286		198700	256376	474781
CsCalS8	23524.9	20622.1	16508.3		23179.6	24711.6	51308.2
CsCalS9	5503.89	12889.4	8095.49		24250.6	15821.2	19281.1
CsCalS10	650.724	548.204	999.504		19859.9	19933.4	24643.2
CsCalS11	683178	942349	998845		1232852	1226177	1528023

## Sheet: Data in Figure 2
Data in Figure 2B
weeks after infection	Healthy		HLB
	Mean	SD	Mean	SD
7	31	4.59468	44.2	1.98886
11	26	7.19568	36.4	3.77712
15	24	3.09121	33.2	6.14275
19	15.4	4.94862	40	12.9099
23	29.5	6.45067	78.7	6.68414
27	26.9	6.40226	74.8	7.65651
31	23.3	6.41266	43.8	9.95322
35	35.2	8.39047	60.8	8.86692
39	20.1	5.36346	58.8	6.3561
43	12	3.19722	33.6	4.19524
47	15.7	5.63816	41.2	8.10761
Data in Figure 2C
weeks after infection	Healthy		HLB
	Mean	SD	Mean	SD
7	1.02	0.25	0.622603	0.274584
11	0.91	0.18	0.734491	0.22655
15	0.75	0.3	0.468654	0.18345
19	0.81	0.17	1.69563	0.405917
23	0.89	0.21	4.10682	1.00113
27	0.95	0.24	3.03659	0.842211
31	1.03	0.16	1.23192	0.347791
35	0.98	0.16	1.47435	0.288206
39	1.11	0.27	4.53044	0.957212
43	1.06	0.3	1.61834	0.203748
47	0.87	0.24	1.54315	0.0323128
Data in Figure 2D
Biological replicates	Control	ABA	SA	MeJA	ETH
1	0.983224	5.24189	1.4804	1.8527	1.00759
2	1.24619	8.43414	1.08642	1.60366	1.8512
3	0.770589	5.94331	2.46325	0.944464	1.15667

## Sheet: Data in Figure3
Data in Figure 3B
Biological replicates	pLGNL	pLGNL-CsCalS11
1	0.947578	1.11657
2	1.02218	1.15301
3	1.03024	1.12297
Data in Figure 3C
Biological replicates	pLGNL	pLGNL-CsCalS11
1	1.00908	1.0221
2	0.990784	1.0964
3	1.00014	1.00831
Data in Figure 3D
Biological replicates	pLGNL	pLGNL-CsCalS11
1	2.81275	2.93498
2	2.80782	2.91421
3	2.78478	2.87206

## Sheet: Data in Figure 4
Data in Figure 4B
Biological replicates	NT	I41	I40	I38	I33
1	0.94353	0.669957	0.543797	0.658448	0.61011
2	0.98941	0.644674	0.580811	0.621205	0.596313
3	1.06706	0.518221	0.413695	0.579604	0.499702
Data in Figure 4C
Biological replicates	NT	I41	I40	I38	I33
1	3.19243	2.87665	3.01728	2.73642	3.01728
2	3.30894	2.45527	2.96791	2.45169	2.96791
3	3.20037	2.77197	3.02054	2.90722	3.02054
Data in Figure 4D
Biological replicates	NT	I41	I40	I38	I33
1	15	9	8	12	5
2	13	11	8	11	6
3	14	9	7	12	7
Data in Figure 4E
Biological replicates	NT	I41	I40	I38	I33
1	39.9	32.2	19.8	24.3	9.1
2	36.2	33.2	22.6	31.1	12
3	36.5	31.5	21	30.4	15.6
Data in Figure 4G
Biological replicates	NT	I41	I38	I33
1	71757539	28347610	382326	21878238
2	60681118	11198177	426880	18467081
3	85496915	34845727	301276	26163546
Data in Figure 4H
Biological replicates	NT	I41	I38	I33
1	144.68	118.25	42.75	101.8
2	219.78	125.61	43.79	80.06
3	182.53	119.38	55.96	83.22

## Sheet: Data in Figure 5C
Biological replicates	Control + CsCalS11p	CsABI5 + CsCalS11p
1	1.21	2.49
2	0.72	3.37
3	1.07	2.56

## Sheet: Data in Figure 6
Data in Figure 6E
	Healthy			HLB
P23	1.13401	0.850724	1.01526	2.1511	2.50875	1.5701
P57	1.28832	0.702624	1.00905	1.71916	1.37745	1.48401
P58	1.05402	0.745053	1.20092	2.14679	1.58029	1.90225
Data in Figure 6F
	dH2O			ABA
P23	0.853165	1.06319	1.08365	2.2782	1.85754	2.00332
P57	0.999411	0.900096	1.10049	2.26993	1.92539	2.73142
P58	0.96602	1.07596	0.958019	2.14522	1.92164	1.73061
Data in Figure 6G
Biological replicates	Control	CsABI5
1	1.21	2.49
2	0.72	3.37
3	1.07	2.56

## Sheet: Data in Figure 7
Data in Figure 7A
Biological replicates	Healthy	HLB
1	5.17	8.63
2	3.54	9.03
3	5.66	7.27
Data in Figure 7B
	Healthy			HLB
CsABI5	1.0501	1.01328	0.936617	2.83831	2.57939	2.03995
CsPYR	1.01207	1.01406	0.973874	1.47851	1.68858	1.48432
CsPP2C	1.00856	0.874962	1.11648	0.287698	0.252693	0.610456
CsSnRK2	1.0645	0.90679	1.02871	1.44644	1.37571	1.84741

## Sheet: Data in Supplemental Fig S1
Supplemental Fig S1A
	Healthy			HLB
CsCalS1	5697.41	3282.38	5936.89	9071.82	9553.97	18745.6
CsCalS2	19801.4	17228.3	7552.64	28667.1	21234	11888
CsCalS3	58016.4	57978.8	57291.2	61297.5	70194.9	80604.8
CsCalS4	11100.3	42966.8	82868.2	10111.9	37419.9	74947.6
CsCalS5	64293.3	63021.3	46562.5	71678.9	64090.1	47337.6
CsCalS6	1583.7	12831.7	7067.68	2906.59	19204.7	5486.94
CsCalS7	15247.3	11541.8	41001.2	22351.7	22409.9	42524.4
CsCalS8	26329.8	15665.5	21596.5	9329.79	13779.1	20131.2
CsCalS9	15187.4	26043.8	20283.2	102745	66570.4	99270.9
CsCalS10	2206.15	1893.26	3969.45	1748.76	720.288	6078.82
CsCalS11	68471.5	57501.8	76628	272654	221103	261236
Supplemental Fig S1B
	Healthy			HLB
CsCalS1	3356.41	6734.69	4027.87	3858.43	8621.02	17802.3
CsCalS2	4578.88	11758.8	9084.19	5882.82	34250.4	42509.8
CsCalS3	18838.9	13979.6	18769.8	17701	75693.4	144548
CsCalS4	16528.6	7160.94	14085.9	25805.7	9651.9	21984.6
CsCalS5	63021.3	64293.3	66199.2	64090.1	71678.9	90997.6
CsCalS6	3509.93	3338.68	2626.23	8648.53	13744.7	8504.64
CsCalS7	6606.26	21730.2	27531.8	12310.5	93780.5	46297
CsCalS8	3750.74	3328.28	3762.84	4916.18	8143.01	17944.1
CsCalS9	11321	14392.7	30107.9	56597.9	49501.2	95588.4
CsCalS10	9765.61	31269.5	14437.3	18277.8	114262	25919.6
CsCalS11	91130.3	82551.8	114927	403785	811222	602634
