# Supplementary material for: ABA-CsABI5-CsCalS11 module upregulates Callose deposition of citrus infected with Candidatus Liberibacter asiaticus
Source: Hortic Res. 2023 Dec 23;11(2):uhad276. doi: 10.1093/hr/uhad276 (PMC10857934; doi:10.1093/hr/uhad276)
Supplement: Web_Material_uhad276 [file web_material_uhad276.zip › Supplemental Table-20230901.xlsx]

## Sheet: Supplemental Table S1
Supplemental Table S1. Gene identifier of CsCalSs in citrus genome different databases
Gene name	Citrus sinensis v3.0_Gene id a	C. sinensis v1.0_Gene id a	NCBI_Gene symbol b	JGI_Gene id c
CsCalS1	Cs_ont_1g004970	Cs1g05830	LOC102618167	orange1.1g045737m.g
CsCalS2	Cs_ont_2g005110	Cs2g06050	LOC102627313	orange1.1g000258m.g
CsCalS3	Cs_ont_2g022030	orange1.1t00806	LOC102610237	orange1.1g000259m.g
CsCalS4	Cs_ont_2g034130	orange1.1t02029	LOC102611841	orange1.1g000171m.g
CsCalS5	Cs_ont_2g034140	orange1.1t02030	LOC102612131	orange1.1g000179m.g
CsCalS6	Cs_ont_5g033430	Cs5g14730	LOC102631245	orange1.1g000165m.g
CsCalS7	Cs_ont_5g044470	Cs5g06700	LOC102616583	orange1.1g000180m.g
CsCalS8	Cs_ont_7g014700	Cs7g17620	LOC102620841	orange1.1g001473m.g
CsCalS9	Cs_ont_7g015100	Cs7g17335, Cs7g17340	LOC102612996	orange1.1g000385m.g
CsCalS10	Cs_ont_7g015150	Cs7g17300	LOC102610094	orange1.1g040336m.g
CsCalS11	Cs_ont_7g029230	Cs7g01200	LOC102624514	orange1.1g000585m.g
a: http://citrus.hzau.edu.cn/
b: https://www.ncbi.nlm.nih.gov/
c: https://phytozome-next.jgi.doe.gov/

## Sheet: Supplemental Table S2
Supplemental Table S2. Characteristics of the identified CalS family in Citrus sinensis. ORF means open reading frame. The number of transmembrane domains are predicted with TMHMM.
Protein Name	Accession Number	ORF Length (nt)	Protein Length (aa)	Conserved Domains (from aa to aa)			Number of transmembrane domains
				Vta1 superfamily	FKS1_com1	Glucan_synthase superfamily
CsCalS1	Cs_ont_1g004970.1	5727	1908	37-187	317-433	1024-1724	14
CsCalS2	Cs_ont_2g005110.1	8058	2685		1074-1190	1791-2595	15
CsCalS3	Cs_ont_2g022030.1	5316	1771		155-271	962-1678	13
CsCalS4	Cs_ont_2g034130.1	5841	1946	42-193	318-434	1136-1855	14
CsCalS5	Cs_ont_2g034140.1	5715	1904		336-448	1026-1807	16
CsCalS6	Cs_ont_5g033430.1	5937	1978	82-225	356-472	1192-1889	15
CsCalS7	Cs_ont_5g044470.1	5709	1902		344-457	1025-1810	15
CsCalS8	Cs_ont_7g014700.1	5715	1904	48-195	328-446	1097-1804	14
CsCalS9	Cs_ont_7g015100.1	6408	2135	51-198	3274-445	1041-1740	15
CsCalS10	Cs_ont_7g015150.1	5565	1854	30-179	309-427	1067-1679	14
CsCalS11	Cs_ont_7g029230.4	5907	1968	42-189	317-433	1048-1849	15

## Sheet: Supplemental Table S3
Supplemental Table S3. Cis-acting elements of CsCalS11p
Element name	Sequence	Number	Function	Start location
ABRE	ACGTG	1	Abscisic acid responsiveness	-811(+)
GARE-motif	TCTGTTG	2	Gibberellin-responsive element	-278(+)
	CCTTTT			-1487(+)
TCA-element	CCTTCTTTTT	1	Salicylic acid responsiveness	-1064(+)
WUN-motif	AAATTACTA	1	Wound responsiveness	-1365(+)
MBS	CAACTG	1	MYB binding site involved in drought-inducibility	-1297(-)
MBSI	TTTTTACGGTTT	1	MYB binding site involved in flavonoid biosynthetic genes regulation	-116(+)
Myb-binding site	CAACAG	1	MYB binding site	-227(-)
Box 4	ATTAAT	1	part of a conserved DNA module involved in light responsiveness	-1290(+)
chs-CMA2a	TCACTTGA	1	part of a light responsive element	-1253(-)
G-box	TACGTG	2	cis-acting regulatory element involved in light responsiveness	-812(+)
	GGTTAAT			-191(+)
GT1-motif	GGTTAA	2	light responsive element	-191(+)
LAMP-element	CTTTATCA	1	part of a light responsive element	-1201(+)
ARE	AAACCA	2	cis-acting regulatory element essential for the anaerobic induction	-1232(+)
RY-element	CATGCATG	1	cis-acting regulatory element involved in seed-specific regulation	-692(-)
- means the upstream of starting codon ATG; (+) means sense strand; (-)means antisense strand.

## Sheet: Supplemental Table S4
Supplemental Table 5. The primer sequences
Name	Sequence (5' - 3')	Discription
qCsCalS1-F	CCTCAAGGCCCCCAAGAAAT	qPCR for CsCalS1
qCsCalS1-R	ATGCTAACATTCCCCGCCAA
qCsCalS2-F	CTACCCGGTTTGCCTTGCTA	qPCR for CsCalS2
qCsCalS2-R	CAGCTCTGTTGCCTGACTGA
qCsCalS3-F	TGGTTTGGCCCCTCGTAATC	qPCR for CsCalS3
qCsCalS3-R	GCTATTCTGCGCCTTGCTTC
qCsCalS4-F	ACGGTGTATCATGGCTGGTG	qPCR for CsCalS4
qCsCalS4-R	TCAGTCGGAACACGAGTTGG
qCsCalS5-F	GCCAGTTTATGGGCTCCAGT	qPCR for CsCalS5
qCsCalS5-R	GCCCGAGGAAACTCCTCAAA
qCsCalS6-F	GCACAATGCTGTCTTGGTGG	qPCR for CsCalS6
qCsCalS6-R	CGTACCTTTGCACGCCAATC
qCsCalS7-F	AAATTTCCGGACAGCGGGAT	qPCR for CsCalS7
qCsCalS7-R	TCGAGCCTGTGCATTTGCTA
qCsCalS8-F	TGCGCAAGCTCTGGTCAATA	qPCR for CsCalS8
qCsCalS8-R	ATCCAGGTAAGCAACACGCA
qCsCalS9-F	TGCCCAGTGTAACCACCAAT	qPCR for CsCalS9
qCsCalS9-R	TGGCCAGAAGCAGTATTAGGT
qCsCalS10-F	AAGCCCAGAAAATGTTTGTCG	qPCR for CsCalS10
qCsCalS10-R	CCTATGAGCCTTCTCGAATGC
qCsCalS11-F	AACGTTCTGGTGATGCTCGT	qPCR for CsCalS11
qCsCalS11-R	AGCCTTCGCAAGAGCTGAAT
qCsABI5-F	ATGGTGGCCAGTGCCAG	qPCR for CsABI5
qCsABI5-R	CCACCCTCCCACCATAACAA
CsPYR-F	AATGTTAAGTCCGGTCTTCC	qPCR for CsPYR
CsPYR-R	TCTTGAGCCTATGATCTCCC
CsPP2C-F	ATTGCCAACTGCGGTGACTC	qPCR for CsPP2C
CsPP2C-R	CCGTCCCAGTAGATTACCCTC
CsSnRK-F	CTGCTGGAGGAGAACTGTTTGA	qPCR for CsSnRK
CsSnRK-R	TGCATAGAATGGCAATAACTGACT
GUS_qPy_5	TACCGACGAAAACGGCAAGA	qPCR for GUS
GUS_qPy_3	CGGTGATATCGTCCACCCAG
Actin-F	CATCCCTCAGCACCTTCC	qPCR for reference gene
Actin-R	CCAACCTTAGCACTTCTCC
qCla16s-F	TGAGTGCTAGCTGTTGGGTG	qPCR for CLas
qCla16s-R	CTGCGCGTTGCATCGAATTA
Ct18s-F	AATTGTTGGTCTTCAACGAGGAA	qPCR for CLas
Ct18s-R	AAAGGGCAGGGACGTAGTCAA
11-1F	CACTAGTGGATCCCCATGTCACAGAGAAGG	PCR for 11-1 fragment
11-1R	CCATCTTAATGTTGGGTAGGACGTCGACTTTGACGG
11-2F	CACTAGTGGATCCCCGGGTTGTAATTCTACCAATAAC	PCR for 11-2 fragment
11-2R	ATGATGTTAATTGGGAGAGTTCTTTCAAGTAGGTAAGT
11-3F	CACTAGTGGATCCCCGGGTTAATTGTAGTAGTG	PCR for 11-3 fragment
11-3R	CTCCTGTCCCATGGGAGTGAGGAATGAAAACCTTCTGG
CsCalS11-i3F	TCTAGAGGCGCGCCTGGCTCACCCTTTGAAAGTC	PCR and ligation into RNAi vector
CsCalS11-i3R	GGATCCATTTAAATCCGCCCATAAAGAAACACAT
CsCalSi3-F	GGCGACATATGATCGATGAT	identificatin of RNAi seedling
CsCalSi3-R	CCGCCCATAAAGAAACACAT
CsCalS11P-F	CTCATGCTTTATGCCTTT	PCR and ligation into vector pGNGM1300
CsCalS11P-R	CTTTTGCCTCTATAAATATGAT
GUS-F	CGTGCTGCGTTTCGATGCGG	Identificatin of transgenic seedlings with CsCalS11p::GUS
GUS-R	CTGCCACTGACCGGATGCCG
aCsCalS11P-F	ATGAATTGAAAAGCTCTCATGCTTTATGCCTTTTTC	PCR and ligation into pAbAi vector
aCsCalS11P-R	GAGCACATGCCTCGACTTTTGCCTCTATAAATATGATAAT
eCsCalS11P-F	CCCCCTCGAGGTCGACTCATGCTTTATGCCTTTTTC	PCR and ligation into pGreenII 0800-LUC vector
eCsCalS11P-R	TAGAACTAGTGGATCCTTTTGCCTCTATAAATATGATAAT
pCsABI5-F	ATCCACTAGTGTCGAATGGTGGCACCAGAGCCG	PCR and ligation into pLGNe
pCsABI5-R	TTAAAGCAGGGAATTTCATCGCTGCCACCGGCTGTCC
pGADT7-F	TAATACGACTCACTATAGGGCGAGCGCCGCCATG	PCR for yeast clone
pGADT7-R	GTGAACTTGCGGGGTTTTTCAGTATCTACGATT

## Sheet: Supplemental Table S5
Supplemental Table S5. Candidate proteins binding with CsCalS11 promotor via yeast one hybrid assay
Number	NCBI ID	Citrus ID	Description
1	GAY33526	Cs1g05000	Actin
2	GAY32501	Cs6g11370	Probable adenosylmethionine-8-amino-7-oxononanoate amino transferase protein
3	GAY59079	Cs7g31800	AAA ATPase
4, 14, 25	GAY45642	Cs9g19170	Heavy-metal-associated domain containing protein; putative late blight resistance protein
5	GAY56693	Cs4g01150	PP2C
6	GAY39933	Cs5g26680	Adenylyl-sulfate kinase
7	GAY57602	Cs4g14880	Lactoylglutathione lyase family protein
8	GAY47016	Cs7g13070	PP2A
9	GAY34456	Cs2g06310	Mediator of RNA polymerase II transcription subunit 16
11	GAY45946	Cs8g03030	Transcription factor GTE2
12	GAY38715	Cs1g19840	RNA-binding protein SGN1
12	GAY48445	Cs4g02800	Diacylglycerol kinase
13	GAY31720	Cs7g04580	Glutathione S-transferase U17
15	GAY60582	Cs4g18890	Exonuclease 3'-5' domain-containing protein 1
16	GAY60868	orange1.1t00029	Pre-mRNA-splicing factor SPF27 homolog
17	GAY44133	Cs7g10910	Nuclear transport factor 2
18	GAY32200	Cs5g05240	Mitochondrial aldehyde dehydrogenase ALDH2a
19	ABD93882	Cs9g04210	Late embryogenesis abundant protein Lea5
20	GAY41318	Cs9g16190	RNA helicase
21	GAY43105	Cs3g24670	amino acid-rich with GYF domain-containing protein 2, binding with ligands
22	XP_006430223	Cs6g14970	Abscisic acid-Insensitive 5
23	GAY58547	orange1.1t01334	Ttransferase
24	GAY41636	Cs3g18440	F-box protein (Skp1-cullin-F-box)
26	GAY36396	Cs3g17750	Clathrin assembly protein At4g40080
